# Supplementary material for: dot-app: a Graphviz-Cytoscape conversion plug-in
Source: F1000Res. 2017 Jul 10;5:2543. Originally published 2016 Oct 20. [Version 2] doi: 10.12688/f1000research.9751.2 (PMC5105883; doi:10.12688/f1000research.9751.2)
Supplement: Supplementary file 1 [file f1000research-5-13068-s0000.tgz]

Archive with 1 entries (1 files):
- 1d34ecde-a0e1-477b-aa5f-45a86cbed311.pdf
